# Supplementary material for: First-Line Chemoimmunotherapy versus Sequential Platinum-Based Chemotherapy Followed by Immunotherapy in Patients with Non-Small Cell Lung Cancer with ≤49% Programmed Death-Ligand 1 Expression: A Real-World Multicenter Retrospective Study
Source: Cancers (Basel). 2023 Oct 14;15(20):4988. doi: 10.3390/cancers15204988 (PMC10605814; doi:10.3390/cancers15204988)
Supplement: Supplementary file 1 [file cancers-15-04988-s001.zip]

Archive with 1 entries (1 files):
- cancers-2653647-supplementary.pdf
